# Supplementary material for: Genes Encoding Cher-TPR Fusion Proteins Are Predominantly Found in Gene Clusters Encoding Chemosensory Pathways with Alternative Cellular Functions
Source: PLoS One. 2012 Sep 20;7(9):e45810. doi: 10.1371/journal.pone.0045810 (PMC3447774; doi:10.1371/journal.pone.0045810)
Supplement: Table S1 — Presence of CheR-TPR genes in different bacterial genomes. (XLS) [file pone.0045810.s006.xls]

## Sheet: Hoja1
Table S1
BACTERIAL SPECIES	GENOME SIZE (bps)	MCPs/GENOME	cheR genes/GENOME	cheR-TPR genes/GENOME	GRAM	TAXONOMY	LIFESTYLE	METABOLISM	PHYSIOLOGY	INFORMATION
Arthrospira maxima CS-328	6,003,314	9	2	1	NEGATIVE	CYANOBACTERIA	FRESHWATER, LAKE CHAD	PHOTOTROPHIC, CO2 FIXATION, H2 PRODUCTION, O2 REQUIREMENT FACULTATIVE	OXIGENIC PHOTOAUTOTROPH	This cyanobacterium, formerly Spriulina maxima, is often collected, packed and dried into cakes, and used as a food source. Arthrospira maxima CS-328 was first isolated from Lake Chad in Africa. This strain is being studied for its ability to produce hydrogen for use as an energy source.
Arthrospira platensis NIES-39	4,997,563	9	2	1	NEGATIVE	CYANOBACTERIA	ALKALINE SALT LAKES	PHOTOTROPHIC, CO2 FIXATION	OXIGENIC PHOTOAUTOTROPH	Arthrospira platensis also called Spirulina platensisis a blue-green alga found in African and Central and South American alkaline salt lakes. Because this organism is an efficient producer of food-grade protein, as well as carotenoids, vitamins, and minerals, it has received attention as a promising food source for humans and animals. The consumption of this species has also been shown to reduce…
Chloroflexus aggregans (strain MD-66 / DSM 9485)	4,684,931	1	2	2	NEGATIVE	CHLOROFLEXI	HOT SPRING	PHOTOHETEROTROPHIC, CO2 FIXATION	ANOXIGENIC PHOTOHETEROTROPH	This organism is a thermophilic, filamentous, phototroph first isolated from a hot spring in Japan. Chloroflexus aggregans contains chlorosomes with bacteriochlorophyll a and c as the main photosynthetic pigments. This organism has active gliding mobility and forms mat-like aggregates in liquid media. Chloroflexus aggregans DSM 9485 will be used for comparative analysis with other photosynthetic …
Chloroflexus aurantiacus (strain ATCC 29366 / DSM 635 / J-10-fl)	5,258,541	2	2	2	NEGATIVE	CHLOROFLEXI	NEUTRAL TO ALKALINE HOT SPRINGS	PHOTOHETEROTROPHIC, CO2 FIXATION	ANOXIGENIC PHOTOHETEROTROPH	Chloroflexus grows primarily as a photoheterotroph and appears to consume the organic products of the autotrophic cyanobacteria in its native habitat. Some strains can grow autotrophically, however, using hydrogen or sulfide as an electron donor. The CO2 fixation mechanism, the 3-hydroxypropionate pathway, is unique among all phototrophs. Cells appear to lack ribulose bisphosphate carboxylase act…
Chloroflexus aurantiacus (strain ATCC 29364)	5,268,950	2	2	2	NEGATIVE	CHLOROFLEXI	ALKALILNE HOT SPRING YELLOWSTONE	PHOTOHETEROTROPHIC, CO2 FIXATION	ANOXIGENIC PHOTOHETEROTROPH	The phylum Chloroflexi is an early branching anoxygenic phototroph lineage within the Bacteria. Often grouped as the green non-sulfur bacterial (GNSB) branch of the 16S rRNA tree of life, this name is misleading, as not all members are green and some use sulfide. Its members are apparently metabolically diverse and widely distributed in nature. The phylum Chloroflexi is heterogeneous with regard …
Roseiflexus castenholzii (strain DSM 13941 / HLO8)	5,723,298	3	2	2	NEGATIVE	CHLOROFLEXI	HOT SPRING	PHOTOHETEROTROPHIC, CO2 FIXATION	ANOXIGENIC PHOTOHETEROTROPH	Roseiflexus is a filamentous anoxygenic phototroph, one of the green filamentous bacteria. This lineage is placed on the deepest branch of all photosynthetic bacteria. R.castenholzii HL08 was isolated from a microbial mat in a Japanese hot spring. It is able to grow photoheterotrophically under anaerobic light conditions and also chemoheterotrophically under aerobic dark conditions. Optimal growt…
Roseiflexus sp. (strain RS-1)	5,801,598	3	2	2	NEGATIVE	CHLOROFLEXI	ALKALILNE HOT SPRING YELLOWSTONE	PHOTOHETEROTROPHIC, CO2 FIXATION	ANOXIGENIC PHOTOHETEROTROPH	RS-1 was isolated from a microbial mat in Octopus Spring, in Yellowstone National Park, U.S.A. It does not have chlorosomes, which are a type of light-harvesting structure. Comparative genomics indicates that it appears to have the genetic capacity for CO2 reduction via the 3-hydroxypropionate pathway
Nostoc punctiforme (strain ATCC 29133 / PCC 73102)	8,234,322	7	3	1	NEGATIVE	CYANOBACTERIA	FRESHWATER AND TERRESTRIAL, RARELY MARINE, SIMBIONT IN MICORHYZA	PHOTOTROPHIC, CO2 FIXATION, N2 FIXATION	OXIGENIC PHOTOAUTOTROPH	Nostoc punctiforme is a nitrogen-fixing cyanobacterium, growing autotrophically with CO2 as the carbon source, utilizing an oxygen-producing photosynthetic mechanism for the generation of ATP and reductant. N. punctiforme strain ATCC 29133 (also known as PCC 73102) has a complex life cycle with differentiation of heterocysts, hormogonia and akinetes. The strain was isolated from symbiotic associa…
Cyanothece sp. CCY0110	5,880,532	7	3	1	NEGATIVE	CYANOBACTERIA	MARINE	PHOTOTROPHIC, CO2 FIXATION, N2 FIXATION	OXIGENIC PHOTOAUTOTROPH	Cyanothece are unicellular nitrogen-fixing phototrophic bacteria. These bacteria have a distinct diurnal cycle where photosynthesis occurs during the day and nitrogen-fixation occurs at night. This strain was isolated from seawater off the coast of Zanzibar and will be used for comparative analysis with other maring cyanobacteria.
Cyanothece sp. (strain PCC 8801)	4,679,413	9	2	2	NEGATIVE	CYANOBACTERIA	RICE FIELD	PHOTOTROPHIC, CO2 FIXATION, N2 FIXATION	OXIGENIC PHOTOAUTOTROPH	Cyanothece sp. PCC 8801 is a unicellular diazotrophic cyanobacterium and was isolated from rice fields in southern Taiwan during springtime in about 1988. Cyanothece sp. PCC 8801 cells are non-motile, about 3-4 um in size, relatively small compared to other Cyanothece species. It does not have gas vesicles and fixes (N)2 aerobically. The cells contain in, addition to chlorophyll and phycobilins, …
Cyanothece sp. (strain PCC 8802)	4,669,813	8	2	2	NEGATIVE	CYANOBACTERIA	RICE FIELD	PHOTOTROPHIC, CO2 FIXATION, N2 FIXATION	OXIGENIC PHOTOAUTOTROPH	Cyanothece sp. PCC 8802 is a unicellular non-heterocystous cyanobacterium 4-5 um in length, isolated from rice fields in Taiwan. Cyanothece 8802, like many cyanobacterial strains, can grow as an autotroph with CO(2) as carbon source. However, its optimum growth in the laboratory requires addition of an inorganic carbon source such as bicarbonate. Like many other Cyanothece species it fixes not on…
Cyanothece sp. (strain PCC 7822)	6,091,620	11	5	2	NEGATIVE	CYANOBACTERIA	RICE FIELD	PHOTOTROPHIC, CO2 FIXATION, N2 FIXATION	OXIGENIC PHOTOAUTOTROPH	Cyanothece sp. PCC 7822 is a unicellular cyanobacterium isolated from rice fields in Cuttack, India. At 8-10 um in length, Cyanothece 7822 is the largest known Cyanothece strain and is an aerobic nitrogen fixing strain. In addition to chlorophyll and phycocyanin, these cells contain the light harvesting pigment phycoerythrin which imparts an unusual brown color to the cells. These cells secrete l…
Oscillatoria sp. PCC 6506	6,676,705	7	4	2	NEGATIVE	CYANOBACTERIA	UBIQUITOUS IN ENVIRONMENT	PHOTOTROPHIC, CO2 FIXATION	OXIGENIC PHOTOAUTOTROPH	Oscillatoria sp. PCC 6506 is a cyanobacterium that produces anatoxin-a and homoanatoxin-a, two neurotoxins, and cylindrospermopsin, a cytotoxin. Oscillatoria strains are a very commonly found in the environment.
Oscillochloris trichoides DG6	4,313,760	1	2	1	NEGATIVE	CHLOROFLEXI	MESOPHILIC, FRESHWATER	PHOTOLITOAUTOTROPH, USES H2 OR H2S FOR CO2 FIXATION	ANOXIGENIC PHOTOHETEROTROPH	The green non-sulfur bacterium Oscillochloris trichoides belongs to the group of anoxygenic filamentous phototrophic bacteria (AFPB) which includes representatives of the genera Chloroflexus, Oscillochloris, Chloronema, Heliothrix, and Roseiflexus. These microorganisms, which form multicellular trichomes, proved to be phylogenetically distinct from other lineages of phototrophs but, at the same t…
Lyngbya sp. (strain PCC 8106) (Lyngbya aestuarii (strain CCY9616))	7,037,510	10	3	1	NEGATIVE	CYANOBACTERIA	INHABITANT OF STUARIES	PHOTOTROPHIC, CO2 FIXATION	OXIGENIC PHOTOAUTOTROPH	Lyngbya, an oscillatoriacean cyanophyte can form surficial mats in intertidal zones and salt marshes.
Crocosphaera watsonii WH 8501	6,238,156	3	1	1	NEGATIVE	CYANOBACTERIA	MARINE	PHOTOTROPHIC, CO2 FIXATION, N2 FIXATION	OXIGENIC PHOTOAUTOTROPH	Crocosphaera watsonii is a unicellular marine cyanobacterium that fixes nitrogen, presumably at night, while growing photosynthetically during the day. It is abundant in the marine environment and contributes significantly to global carbon and nitrogen biogeochemical cycles.
Magnetococcus sp. (strain MC-1)	4,719,581	32	6	2	NEGATIVE	ALPHAPROTEOBACTERIA	AQUATIC ANAEROBIC, POLAR MAGNETO AEROTAXIS, PHOTOTAXIS	S2 AND TIOSULFATE AS ELECTRON DONORS, CO2 FIXATION	QUIMIOAUTOTROPH	The Gram-negative magnetotactic bacteria Magnetococcus sp. are obligatory microaerophilic cocci phylogenetically associated with the alpha subdivision of the Proteobacteria. They use thiosulfate or sulfide as electron sources, while appearing to grow autotrophically, utilizing CO2 as the carbon source and producing internal sulfur globules. Cells of strain MC-1 are 1-2 microns in diameter and mot…
Magnetospirillum magneticum (strain AMB-1 / ATCC 700264)	4,967,148	64	8	3	NEGATIVE	ALPHAPROTEOBACTERIA	OXIC-ANOXIC TRANSITION ZONE OF AQUATIC ENVIRONMENTS, MAGNETO AEROTAXIS	NITRATE AND FE3 AS E- ACCEPTORS	QUIMIOLITHOTROPH, FACULTATIVE ANAEROBIC	Gram-negative, magnetotactic, facultative anaerobic bacterium. Respiratory nitrate reduction allows the oxidation of a substrate under anaerobic conditions. The terminal electron acceptor may be Fe(III) via membrane-bound ferric reductase. Like other magnetotactic bacteria, Magnetospirillum magneticum AMB-1 was found to form internal crystals of magnetite (Fe3O4) that are surrounded by a membrane…
Azospirillum sp. (strain B510)	3,311,395 + 1,455,109	88	12	1	NEGATIVE	ALPHAPROTEOBACTERIA	PLANT ENDOSYMBIONT	PHOTOTROPHIC, N2 FIXATION	PHOTOAUTOTROPH	Azospirillum are commonly isolated from the rhizosphere and root surfaces from a wide variety of plants. Azospirillum species are considered to be plant growth promoting organisms, producing plant hormones for cell elongation (auxins), cell division and growth (cytokinins) and stem elongation (gibberellins). These compounds contribute to an enhanced uptake of nutrients and water and thus increase…
Rhizobium loti	7,036,071	1	2	2	NEGATIVE	ALPHAPROTEOBACTERIA	PLANT ENDOSYMBIONT	N2 fixation	QUIMIOORGANITROPHIC	Gram-negative nitrogen-fixing bacteria living in soil and able to establish a symbiosis with host plants from the genera Lotus, Anthyllis and Lupinus leading to the formation of nodules on roots. Nodulation and nitrogen fixation genes of Mesorhizobium loti are encoded on the chromosome of the bacterium.
Methylobacterium extorquens	5,471,154	27	2	1	NEGATIVE	ALPHAPROTEOBACTERIA	PLANT ASSOCIATED	C1 COMPOUNDS AS THE ONLY SOURCE OF CARBON	METHYLOTROPHIC	Methylobacterium extorquens (strain PA1) is a facultative aerobic Gram-negative bacterium commonly found in the environment, especially associated with plants which produce methanol when metabolizing pectin during cell wall synthesis. Methylobacterium extorquens PA1 can colonize plants more effectively than the common laboratory strain AM1. This organism is capable of growth on one-carbon compoun…
Methylobacterium extorquens (strain DSM 5838 / DM4)	5,943,768	28	2	1	NEGATIVE	ALPHAPROTEOBACTERIA		C1 COMPOUNDS AS THE ONLY SOURCE OF CARBON	METHYLOTROPHIC	Methylobacterium extorquens is a pink-pigmented facultative methylotrophic Gram-negative bacterium first isolated in 1960 in Oxford as an airborne contaminant growing on methylamine. The trait common to all Methylobacterium species is the ability to grow on one or several reduced one carbon (C1) compounds other than methane, most prominently methanol. They are often found associated with plants. …
Methylobacterium extorquens (strain ATCC 14718 / DSM 1338 / AM1)	5,511,322 + 1,261,460	28	2	1	NEGATIVE	ALPHAPROTEOBACTERIA		C1 COMPOUNDS AS THE ONLY SOURCE OF CARBON	METHYLOTROPHIC	pink-pigmented facultative methylotrophs Gram-negative bacterium isolated in 1960 in Oxford, as an airborne contaminant growing on methylamine. It was used as a workhorse to characterize the serine cycle for assimilation of the C1-unit of methylene tetrahydrofolate, a central intermediate in methylotrophic metabolism, and more recently the ethylmalonyl-CoA pathway for glyoxylate regeneration. The…
Methylobacterium radiotolerans (strain ATCC 27329)	6,077,833 + 586,164	48	7	1	NEGATIVE	ALPHAPROTEOBACTERIA	PLANT ENDOSYMBIONT	N2 fixation	METHYLOTROPHIC	Methylotrophic non-halophilic bacterium. It nodulates and fixes nitrogen in symbiosis with legumes. Methylobacterium represents a branch of the Rhizobia which grow facultatively on methanol.
Methylobacterium populi (strain ATCC BAA-705)	5,800,441	28	4	1	NEGATIVE	ALPHAPROTEOBACTERIA	PLANT ENDOPHYTE	C1 COMPOUNDS AS THE ONLY SOURCE OF CARBON	METHYLOTROPHIC	pink-pigmented, aerobic, facultatively methylotrophic Gram-negative bacterium isolated from internal poplar tissues (Populus deltoides x nigra DN34). The pink color is due to the presence of carotenoids. The cells are asporogenous rods (singly, in pairs or in rosettes) and motile by one single polar or lateral flagellum. Methylobacterium populi can be separated from other members of the genus Met…
Methylobacterium chloromethanicum (strain CM4 / NCIMB 13688)	5,777,908	32	2	1	NEGATIVE	ALPHAPROTEOBACTERIA	CONTAMINATED SOIL	C1 COMPOUNDS AS THE ONLY SOURCE OF CARBON	METHYLOTROPHIC	anaerobic bacterium isolated from soil at a petrochemical factory in Tatarstan, Russia. This organism is able to grow using chloromethane as the sole carbon and energy source.
Burkholderia ambifaria (strain MC40-6)	3,443,583 + 2,769,414 + 1,127,947	21	2	1	NEGATIVE	BETAPROTEOBACTERIA	RHIZOSPHERE OF MAIZE AND PRAIRIE GRASSES (UBIQUITOUS)	HIGH METABOLIC VERSATILITY, DIRECT N2 FIXATION	QUIMIOORGANITROPHIC	Burkholderia ambifaria is generally found as the dominant Burkholderia cepacia complex species in natural environments where it is often associated with plant roots. Burkholderia ambifaria strain MC40-6 was found to occur in soil associated with maize roots (i.e., maize rhizosphere) at a density of 10,000 to 100,000 cells per g in Michigan, USA in August 2004. Its original niche may have been tal…
Burkholderia ambifaria (strain ATCC BAA-244 / AMMD)	3,556,545 + 2,646,969 + 1,281,472	20	2	1	NEGATIVE	BETAPROTEOBACTERIA	UBIQUITOUS	HIGH METABOLIC VERSATILITY, DIRECT N2 FIXATION	QUIMIOORGANITROPHIC	This strain (genomovar VII; AMMD; ATCC BAA-244; LMG 19182) is the type strain for the species and was isolated from the rhizosphere of healthy pea plants in Wisconsin, USA, in 1985. This strain is very effective in controlling phytopathogenic Pythium species (responsible for pre- and post-emergence damping-off in peas) and Aphanomyces euteiches (responsible for root-rot and the main factor limiti…
Burkholderia cenocepacia (strain AU 1054)	3,294,563 + 2,788,459 + 1,196,094	21	2	1	NEGATIVE	BETAPROTEOBACTERIA	UBIQUITOUS,OPORTUNISTIC PATHOGEN	HIGH METABOLIC VERSATILITY, DIRECT N2 FIXATION	QUIMIOORGANITROPHIC	Burkholderia cenocepacia is a Gram-negative bacterium which is ubiquitous in the environment and may cause a number of diseases in plants. Human infection can be caused by B.cenocepacia, especially in patients with CF and chronic granulomatous disease, and is often fatal. B.cenocepacia (strain AU1054) was recovered from the blood of a patient with CF. It is characterized as a representative of th…
Burkholderia cenocepacia (strain MC0-3)	3,532,883 + 3,213,911 + 1,224,595	21	3	1	NEGATIVE	BETAPROTEOBACTERIA	UBIQUITOUS, RHIZOSPHERE	HIGH METABOLIC VERSATILITY	QUIMIOORGANITROPHIC	Burkholderia cenocepacia is a Gram-negative bacterium which is ubiquitous in the environment and may cause a number of diseases in plants. B.cenocepacia strain MC0-3 was recovered from the maize rhizosphere at a density of 100 to 1,000 cells per g in Michigan, USA in August 2004. It was shown to display water-soaking activity in onion pathogenicity tests, but neither maceration nor chlorosis symp…
Burkholderia cenocepacia (strain HI2424)	3,483,902 + 2,998,664 + 1,055,417	22	2	1	NEGATIVE	BETAPROTEOBACTERIA	SOIL, OPORTUNISTIC PATHOGEN	HIGH METABOLIC VERSATILITY	QUIMIOORGANITROPHIC	Burkholderia cenocepacia (strain HI2424) was recovered from agricultural soil in upstate NY. By using various genotyping methods, including macrorestriction digestion with pulsed field gel electrophoresis and multilocus sequence typing, it has been characterized as a representative of the B. cenocepacia PHDC clonal lineage. This clone appears to be widely distributed as a human pathogen, having b…
Burkholderia mallei (strain SAVP1)	1,734,922 + 3,497,479	16	3	1	NEGATIVE	BETAPROTEOBACTERIA	OBLIGATED ANIMAL PATHOGEN, INTRACELLULAR	HIGH METABOLIC VERSATILITY	QUIMIOORGANITROPHIC	Burkholderia mallei is the etiologic agent of glanders, a disease that is often fatal. Its natural reservoir are horses and other equines, but it can be occasionally transmitted to humans either by inhalation or through breaks in the skin. It is an obligate animal pathogen, with an intracellular localization. B. mallei is highly infectious as an aerosol and was used as a biological weapon in the …
Burkholderia mallei (strain NCTC 10229)	2,284,095 + 3,458,208	12	2	1	NEGATIVE	BETAPROTEOBACTERIA	OBLIGATED ANIMAL PATHOGEN, INTRACELLULAR	HIGH METABOLIC VERSATILITY	QUIMIOORGANITROPHIC	Burkholderia mallei is the etiologic agent of glanders, a disease that is often fatal. Its natural reservoir are horses and other equines, but it can be occasionally transmitted to humans either by inhalation or through breaks in the skin. It is an obligate animal pathogen, with an intracellular localization. B. mallei is highly infectious as an aerosol and was used as a biological weapon in the …
Burkholderia mallei (strain NCTC 10247)	2,352,693 + 3,495,687	14	2	1	NEGATIVE	BETAPROTEOBACTERIA	OBLIGATED ANIMAL PATHOGEN, INTRACELLULAR	HIGH METABOLIC VERSATILITY	QUIMIOORGANITROPHIC	Burkholderia mallei is the etiologic agent of glanders, a disease that is often fatal. Its natural reservoir are horses and other equines, but it can be occasionally transmitted to humans either by inhalation or through breaks in the skin. It is an obligate animal pathogen, with an intracellular localization. B. mallei is highly infectious as an aerosol and was used as a biological weapon in the …
Burkholderia mallei FMH	"	14	1	1	NEGATIVE	BETAPROTEOBACTERIA	OBLIGATED ANIMAL PATHOGEN, INTRACELLULAR	HIGH METABOLIC VERSATILITY	QUIMIOORGANITROPHIC	This organism is rarely associated with human infection, and is more commonly seen in domesticated animals such as horses, donkeys, and mules where it causes glanders, a disease first described by Aristotle. This organism is similar to B. pseudomallei and is differentiated by being nonmotile. The pathogen is host-adapted and is not found in the environment outside of its host. Glanders is often f…
Burkholderia mallei ATCC 10399	"	16	1	1	NEGATIVE	BETAPROTEOBACTERIA	OBLIGATED ANIMAL PATHOGEN, INTRACELLULAR	HIGH METABOLIC VERSATILITY	QUIMIOORGANITROPHIC	"
Burkholderia multivorans (strain ATCC 17616 / 249)	3,448,466 + 2,472,928 + 919,806	18	5	1	NEGATIVE	BETAPROTEOBACTERIA	OPORTUNISTIC PATHOGEN	HIGH METABOLIC VERSATILITY	QUIMIOORGANITROPHIC	This species is associated with infections in cystic fibrosis patients. It is an important opportunistic pathogen, colonizing the lungs and associated with a decrease in long-term survival. A minority of patients with this infection may also develop "cepacia syndrome", which leads to an acute clinical decline which is frequently fatal. This species is a member of the Burkholderia cepacia complex,…
Burkholderia multivorans CGD2M	"	19	3	1	NEGATIVE	BETAPROTEOBACTERIA	OPORTUNISTIC PATHOGEN	HIGH METABOLIC VERSATILITY	QUIMIOORGANITROPHIC	This species is associated with infections in cystic fibrosis patients. It is an important opportunistic pathogen, colonizing the lungs and associated with a decrease in long-term survival. A minority of patients with this infection may also develop "cepacia syndrome", which leads to an acute clinical decline which is frequently fatal. This species is a member of the Burkholderia cepacia complex,…
Burkholderia multivorans CGD1	"	17	3	1	NEGATIVE	BETAPROTEOBACTERIA	OPORTUNISTIC PATHOGEN	HIGH METABOLIC VERSATILITY	QUIMIOORGANITROPHIC
Burkholderia multivorans CGD2	"	19	3	1	NEGATIVE	BETAPROTEOBACTERIA	OPORTUNISTIC PATHOGEN	HIGH METABOLIC VERSATILITY	QUIMIOORGANITROPHIC	Burkholderia multivorans CGD2 was isolated from a chronic granulomatous disease patient at the NIH clinical center and will be used for comparative analysis
Burkholderia pseudomallei (strain 668)	3,127,456 + 3,912,947	22	3	1	NEGATIVE	BETAPROTEOBACTERIA	OPORTUNISTIC PATHOGEN	HIGH METABOLIC VERSATILITY	QUIMIOORGANITROPHIC	Burkholderia pseudomallei is an opportunistic pathogen and a common cause of human pneumonia and fatal bacteremias in endemic areas. Clinical manifestations of B. pseudomallei infection, a disease known as melioidosis, vary greatly from an asymptomatic state, to benign pneumonitis, to acute or chronic pneumonia, or to overwhelming septicemia. Treatment of melioidosis can involve up to nine months…
Burkholderia pseudomallei (strain 1106a)	3,988,455 + 3,100,794	21	2	1	NEGATIVE	BETAPROTEOBACTERIA	OPORTUNISTIC PATHOGEN	HIGH METABOLIC VERSATILITY	QUIMIOORGANITROPHIC	Burkholderia pseudomallei is an opportunistic pathogen and a common cause of human pneumonia and fatal bacteremias in endemic areas. Clinical manifestations of B. pseudomallei infection, a disease known as melioidosis, vary greatly from an asymptomatic state, to benign pneumonitis, to acute or chronic pneumonia, or to overwhelming septicemia. Treatment of melioidosis can involve up to nine months…
Burkholderia pseudomallei 1106b	3,976,928 + 3,117,868	21	2	1	NEGATIVE	BETAPROTEOBACTERIA
Burkholderia pseudomallei 305	"	22	3	1	NEGATIVE	BETAPROTEOBACTERIA	OPORTUNISTIC PATHOGEN	HIGH METABOLIC VERSATILITY	QUIMIOORGANITROPHIC	This strain was isolated from an autopsy sample from the brain of a fatal melioidosis encephalomyelitis case at the Royal Darwin Hospital, Northern Territory, Australia. Neurological melioidosis is rare, occurring in around 5% of the diagnosed cases, therefore this B. pseudomallei strain is of great interest to epidemiologists and clinicians. In addition, genome analysis of B. pseudomallei 305 ha…
Burkholderia pseudomallei S13	"	20	1	1	NEGATIVE	BETAPROTEOBACTERIA	OPORTUNISTIC PATHOGEN	HIGH METABOLIC VERSATILITY	QUIMIOORGANITROPHIC	This species is an opportunistic pathogen and can cause pneumonia, bacteremia, and melioidosis. It is normally found in terrestrial environments and has been recovered from rice paddies and moist tropical soil. It is endemic in Asia and Australia, but can be found in other parts of the world. The organism can exist intracellularly and can spread through the bloodstream (bacteremia). The latency p…
Burkholderia pseudomallei 576	"	21	2	1	NEGATIVE	BETAPROTEOBACTERIA	OPORTUNISTIC PATHOGEN	HIGH METABOLIC VERSATILITY	QUIMIOORGANITROPHIC	Burkholderia pseudomallei 576 was obtained from the Wellcome Trust Unit in Bangkok, Thailand. The strain was originally isolated in 1989 from a 49 year old woman suffering from melioidosis. In the murine model of disease strain 576 is highly virulent and appears to have atypcial LPS. This strain will be used for comparative analysis.
Burkholderia pseudomallei Pakistan 9	"	21	2	1	NEGATIVE	BETAPROTEOBACTERIA	OPORTUNISTIC PATHOGEN	HIGH METABOLIC VERSATILITY	QUIMIOORGANITROPHIC	Burkholderia pseudomallei Pakistan 9 was isolated in 1988 from a human host in Pakistan. This strain will be used for comparative analysis with other Burkholderia species.
Burkholderia pseudomallei MSHR346	"	21	2	1	NEGATIVE	BETAPROTEOBACTERIA	OPORTUNISTIC PATHOGEN	HIGH METABOLIC VERSATILITY	QUIMIOORGANITROPHIC	Burkholderia pseudomallei MSHR346 was isolated from a sputum of a melioidosis patient who was admitted to the Royal Darwin Hospital, Northern Territory, Australia in 1995. This strain will be used for comparative analysis
Burkholderia pseudomallei 1710a	"	21	2	1	NEGATIVE	BETAPROTEOBACTERIA	OPORTUNISTIC PATHOGEN	HIGH METABOLIC VERSATILITY	QUIMIOORGANITROPHIC	This strain is being sequenced for comparative genome analysis.
Burkholderia pseudomallei (strain 1710b)	4,126,292 + 3,181,762	21	2	1	NEGATIVE	BETAPROTEOBACTERIA	OPORTUNISTIC PATHOGEN	HIGH METABOLIC VERSATILITY	QUIMIOORGANITROPHIC	This strain will be used for comparative genomics
Burkholderia phymatum (strain DSM 17167 / STM815)	3,479,187 + 2,697,374	29	5	1	NEGATIVE	BETAPROTEOBACTERIA	PLANT SYMBIONT	N2 FIXATION FREE LIVING AND NODULATION	QUIMIOORGANITROPHIC	It has only recently been discovered that in addition to alphaproteobacteria some betaproteobacteria are also able to nodulate legumes and fix atmospheric nitrogen. Burkholderia phymatum STM815 was isolated from a root nodule of Machaerium lunatum in French Guiana. Although it was isolated from M.lunatum it nodulates Mimosa spp., much more effectively, and has a broader host range than another kn…
Burkholderia phytofirmans (strain DSM 17436 / PsJN)	4,467,537 + 3,625,999	28	3	1	NEGATIVE	BETAPROTEOBACTERIA	PLANT ENDOPHYTE	HIGH METABOLIC VERSATILITY	QUIMIOORGANITROPHIC	A plant growth-promoting rhizobacteria, Burkholderia phytofirmans was isolated from surface-sterilized onion roots in Nova Scotia, Canada, and has been shown to be beneficial to a number of plants such as potato, tomato and grapevine. In grapevine it has been shown to colonize most of the plant, starting from a root inoculate. This endophyte also confers mild pathogen resistance. It is the type s…
Burkholderia thailandensis (strain E264 / ATCC 700388 / DSM 13276 / CIP 106301)	3,809,201 + 2,914,771	20	3	1	NEGATIVE	BETAPROTEOBACTERIA	SOIL SAPROPHYTE, NON-PATHOGENIC	HIGH METABOLIC VERSATILITY	QUIMIOORGANITROPHIC	Burkholderia thailandensis (strain E264 / ATCC 700388 / DSM 13276 / CIP 106301) was originally isolated from a rice field sample in Thailand. It is a soil saprophyte that is not pathogenic to mammals. However it shares many potential virulence genes with B.mallei and B.pseudomallei, which suggests that it descended from a pathogenic ancestor and that it may also be a modern pathogen with an ident…
Burkholderia vietnamiensis (strain G4 / LMG 22486)	3,652,814 + 2,411,759 + 1,241,007	27	2	1	NEGATIVE	BETAPROTEOBACTERIA	PLANT SAPROPHYTE, TCE-DEGRADER	HIGH METABOLIC VERSATILITY	QUIMIOORGANITROPHIC	B. vietnamiensis strain G4 (formerly B.cepacia strain R1808) is the best trichloroethene (TCE) co-oxidizing strain yet discovered, having been isolated from an industrial waste treatment facility at Pensacola Naval Air Station, Florida, U.S.A. TCE and its sister chloroethenes are the most widespread hazardous environmental contaminants in groundwaters. It has been used at a number of polluted sit…
Burkholderia sp. Ch1-1	"	27	4	1	NEGATIVE	BETAPROTEOBACTERIA	SOIL, PAH-DEGRADER	HIGH METABOLIC VERSATILITY	QUIMIOORGANITROPHIC	This strain is able to degrade polycyclic aromatic hydrocarbons (PAHs). Sequencing the genomes of such organisms should enable researchers to determine the compounds involved in degradation. It will also provide information about metabolic diversity among Burkholderia.
Ralstonia eutropha (strain JMP134)	3,806,533 + 2,726,152	23	4	1	NEGATIVE	BETAPROTEOBACTERIA	SOIL AND WATER, POLLUTANT-DEGRADER	HIGH METABOLIC VERSATILITY	QUIMIOORGANITROPHIC	Ralstonia eutropha (strain JMP134; also known as Cupriavidus pinatubonensis) is able to degrade a large number of chloroaromatic compounds and chemically-related pollutants. In addition to its potential for bioremediation, Ralstonia eutropha is also a model for studying microbial production of polyhydroxyalkanoates and chemolithoautotrophic metabolism in aerobic heterotrophs.
Ralstonia eutropha (strain ATCC 17699 / H16 / DSM 428 / Stanier 337)	4,052,032 + 2,912,490	14	2	1	NEGATIVE	BETAPROTEOBACTERIA	SOIL	FACULTATIVE LITOAUTOTROPH, FACULTATIVE DENITRIFICANT	COMPLEX	Ralstonia eutropha strain H16 (also known as Cupriavidus necator) is a facultatively lithoautotrophic, soil dwelling betaproteobacterium that is used for the production of a biodegradable thermoplastic (Biopol) on an industrial scale. It is able to grow with only H2 and CO2 as its sole sources of energy and carbon. In the absence of O2 it can also grow anaerobically using dentrification as an ene…
Cupriavidus taiwanensis (strain R1 / LMG 19424) (Ralstonia taiwanensis (strain LMG 19424)	3,416,911 + 2,502,411 + 557,200	13	3	1	NEGATIVE	BETAPROTEOBACTERIA	PLANT SYMBIONT, NODULATION	FIX NITROGEN	QUIMIOORGANITROPHIC	Cupriavidus taiwanensis LMG19424 (originally called Ralstonia taiwanensis or Wautersia taiwanensis), a betaproteobacteria of the rhizobia group, was isolated from a nodule from the legume species Mimosa pudica in Taiwan. The genome of strain LMG19424 is comprised of three replicons, 2 chromosomes of 3.5 Mb, and 2.4 Mb, and a symbiotic plasmid of 0.5 Mb which carries the genes that are essential f…
Ralstonia metallidurans (strain CH34 / ATCC 43123 / DSM 2839)	3,928,089 + 2,580,084	16	3	1	NEGATIVE	BETAPROTEOBACTERIA	HEAVY METAL CONTAMINATED SOILS			Ralstonia metallidurans CH34, formerly known as Ralstonia eutropha and Alcaligenes eutrophus, is a gram-negative, non-spore forming bacillus that flourishes in millimolar concentrations of toxic heavy metals. Its optimal growth temperature is 30 degrees C. Although the reference strain, CH34, was first isolated in 1976 from the sludge of a zinc decantation tank in Belgium that was polluted with h…
Ralstonia solanacearum UW551	3,716,413 + 2,094,509	20	2	1	NEGATIVE	BETAPROTEOBACTERIA	PLANT PATHOGEN		QUIMIOORGANITROPHIC	Ralstonia solanacearum is a Gram-negative G+C rich bacterium. It is a widely distributed and economically important plant pathogen, that invades the roots of diverse plant hosts from the soil and aggressively colonizes the xylem vessels, causing a lethal wilting known as bacterial wilt disease.
Herbaspirillum seropedicae (strain SmR1	5,513,887	71	5	1	NEGATIVE	BETAPROTEOBACTERIA	PLANT ENDOPHYTE IN GRAMINEAE	N2 FIXATION		Herbaspirillum seropedicae is a small spiral-shaped bacteria originally isolated from herbaceous seed-bearing plants. Strain SmR1 is a spontaneous streptomycin resistant mutant of strain Z78 (ATCC 35893), which was isolated from Sorghum bicolor roots in Brazil in 1982. It is able to fix atmospheric N(2) under microaerobic conditions and grows well with N(2) as a sole nitrogen source. It is an end…
Polaromonas sp. (strain JS666 / ATCC BAA-500)	5,200,264	4	1	1	NEGATIVE	BETAPROTEOBACTERIA	SOIL, UNDERGROUND WATER AEROBIC	cis-dichloroethene ASSIMILATING BACTERIA		Polaromonas (strain JS666 / ATCC BAA-500), a member of the family Comamonadaceae in the beta-proteobacteria, is a novel, aerobic, cis-dichloroethene (cDCE)-assimilating organism with optimum growth at 20-25 degrees C. It is closely related to the Antarctic marine isolate Polaromonas vacuolata. The substantial phylogenetic distance from other known aerobic alkene-assimilating bacteria suggests a n…
Janthinobacterium sp. (strain Marseille)	4,110,251	21	2	1	NEGATIVE	BETAPROTEOBACTERIA	SOIL AND WATER			Janthinobacterium species are gram-negative rods, strictly aerobic. They produce violet colonies on solid media. They are soil and water organisms, common in temperate climates. They sometimes cause food spoilage. Janthinobacterium sp. (strain Marseille) (Minibacterium massiliensis) was isolated in haemodialysis water despite microbiological control by filtration and chemicals. Its very small siz…
Achromobacter piechaudii ATCC 43553	6,072,640	17	5	1	NEGATIVE	BETAPROTEOBACTERIA	FREE-LIVING, OPORTUNISTIC PATHOGEN			This is a species of gram-negative, oxidase-positive, indole-negative, asaccharolytic, rod-shaped, nonfermenting bacteria. Strains have been isolated from human clinical specimens and from the environment. This strain was isolated from a nose wound. Reference genome for the Human Microbiome Project
Bordetella avium (strain 197N)	3,732,255	10	2	1	NEGATIVE	BETAPROTEOBACTERIA	BIRD PATHOGEN			Bordetella avium is a Gram-negative aerobic bacterium that causes bordetellosis in birds. Bordetella avium (strain 197N) is a spontaneous nalidixic acid-resistant derivative of virulent strain 197. Bordetella avium (strain 197N) was isolated from a diseased turkey in a commercial flock in the early 1980's. It was commonly thought to infect mostly commercially grown turkeys but it is also found in…
Sideroxydans lithotrophicus (strain ES-1)	3,003,656	13	3	1	NEGATIVE	BETAPROTEOBACTERIA	IRON-RICH GROUNDWATER	IRON-OXIDIZING	AUTOTROPHIC	Sideroxydans lithotrophicus (strain ES-1) is an autotrophic iron-oxidizing Gram-negative bacterium isolated from iron contaminated groundwater in Michigan
Nitrosospira multiformis (strain ATCC 25196 / NCIMB 11849)	3,184,243	1	1	1	NEGATIVE	BETAPROTEOBACTERIA		AMMONIA-OXIDIZING, CO2 FIXATION	CHEMOLITOTROPHIC	The betaproteobacterium Nitrosospira is an ammonia-oxidizing bacterium. This chemolithoautotrophic bacterium oxidizes ammonia to nitrite as an energy source and assimilates CO2 as the major carbon source. They are of ecological importance in that they contribute to the biological oxidation of inorganic nitrogen compounds.
Pseudomonas aeruginosa C3719	6,146,998	23	4	1	NEGATIVE	GAMMAPROTEOBACTERIA	SOIL, OPORTUNISTIC PATHOGEN	HIGH METABOLIC VERSATILITY		This organism is an opportunistic human pathogen. While it rarely infects healthy individuals, immunocompromised patients, like burn victims, AIDS-, cancer- or cystic fibrosis-patients are at increased risk for infection with this environmentally versatile bacteria. It is an important soil bacterium with a complex metabolism capable of degrading polycyclic aromatic hydrocarbons, and producing int…
Pseudomonas aeruginosa (strain LESB58)	6,601,757	24	4	1	NEGATIVE	GAMMAPROTEOBACTERIA	SOIL, OPORTUNISTIC PATHOGEN	HIGH METABOLIC VERSATILITY		Members of the genus Pseudomonas are characterized by their ability to grow in simple media at the expense of a great variety of organic compounds. They have a strict respiratory metabolism and are motile by one or several polar flagella. They are common inhabitants of soil and water and can also be found on the surfaces of plants and animals. They are are found in nature in a biofilm or in plank…
Pseudomonas aeruginosa (strain UCBPP-PA14)	6,537,648	26	4	1	NEGATIVE	GAMMAPROTEOBACTERIA	SOIL, OPORTUNISTIC PATHOGEN	HIGH METABOLIC VERSATILITY		PA14, a clinical isolate from a human burn patient, has been demonstrated to cause pathogenesis in such diverse hosts as humans, mice, Caenorhabditis elegans, Drosophila melanogaster, and Arabidopsis thaliana. PA14 is also an excellent model for the study of pathogenesis and biofilm formation. Comparison of PA14 with a less pathogenic previously sequenced P.aeruginosa strain (PAO1; PSEAE) showed …
Pseudomonas aeruginosa (strain PA7)	6,588,339	24	4	1	NEGATIVE	GAMMAPROTEOBACTERIA	SOIL, OPORTUNISTIC PATHOGEN	HIGH METABOLIC VERSATILITY		The clinical isolate PA7, isolated in Argentina, has a particularly interesting resistance profile. This strain is highly resistant to third generation cephalosporins, monobactams and fluoroquinolones. The strain is also resistant to piperacillin, carbenicillin, levofloxacin and chloramphenicol, but sensitive to carbapenems. Preliminary sequencing of resistance-associated genes and several other …
Pseudomonas entomophila (strain L48)	5,888,780	32	4	1	NEGATIVE	GAMMAPROTEOBACTERIA	INSECT PATHOGEN	HIGH METABOLIC VERSATILITY		P. entomophila is a bacterial strain isolated from a fruit fly from Guadeloupe. Upon ingestion it kills Drosophila melanogaster larvae and adults, as well as insects from other orders. Its persistence in the insect gut triggers a local and systemic immune response in the insect, making it a useful model for insect pathogenesis; indeed it is the first natural pathogen of D.melanogaster known. P. e…
Pseudomonas putida (strain KT2440)	6,181,863	27	3	1	NEGATIVE	GAMMAPROTEOBACTERIA	SOIL, RHIZOSPHERE	HIGH METABOLIC VERSATILITY		Pseudomonas putida is a metabolically versatile saprophytic soil bacterium that has been certified as a biosafety host for the cloning of foreign genes. The bacterium is known for its diverse metabolism and potential for development of biopesticides and plant growth promoters because of its ability to colonize rhizosphere of crop plants.
Pseudomonas putida (strain F1 / ATCC 700007)	5,959,964	27	3	1	NEGATIVE	GAMMAPROTEOBACTERIA	SOIL, RHIZOSPHERE	HIGH METABOLIC VERSATILITY		Pseudomonas putida F1 is a versatile environmental isolate (from a polluted creek in Urbana, USA) that is capable of growth on several aromatic hydrocarbons, including benzene, toluene, ethylbenzene and p -cymene. It is chemotactic to aromatic hydrocarbons and chlorinated aliphatic compounds and has the potential for use in bioremediation applications. P. putida F1 is one of the most well-studied…
Pseudomonas putida (strain GB-1)	6,078,430	26	4	1	NEGATIVE	GAMMAPROTEOBACTERIA	SOIL, WATER	HIGH METABOLIC VERSATILITY		Members of the genus Pseudomonas are characterized by their ability to grow in simple media at the expense of a great variety of organic compounds. They have a strict respiratory metabolism and are motile by one or several polar flagella. They are common inhabitants of soil and water and can also be found on the surfaces of plants and animals. They are are found in nature in a biofilm or in plank…
Methylococcus capsulatus	3,304,561	2	2	1	NEGATIVE	GAMMAPROTEOBACTERIA	MULTIPLE	MONO-OXIGENASES FOR CH3 METABOLISM	METHANOTROPH	Obligate, Gram-negative methanotroph. Methanotrophs are responsible for the oxidation of biologically generated methane and therefore help reduce the amount of this greenhouse gas that is released to Earth's atmosphere. The conversion of methane to biomass by M. capsulatus has been exploited for large-scale commercial production of microbial proteins by fermentation. This organism is a methanotro…
Anaeromyxobacter sp. (strain Fw109-5)	5,277,990	12	6	4	NEGATIVE	DELTAPROTEOBACTERIA	ANAEROBIC AND MICROAEROFILIC SEDIMENTS AND AQUIFERS	ANAEROBIC RESPIRATION (NITRATE AND Fe3+ AS e- ACCEPTORS)	CHEMOORGANOTROPH (ACETATE, LACTATE, PIRUVATE, ETHANOL)	Anaeromyxobacter (strain Fw109-5) is a mesophilic, iron-reducing delta-Proteobacterium that was recently isolated from subsurface sediments (approximately 15 meters) at the ERSP-FRC in Oak Ridge, TN. The groundwater at the well had a pH of 6.09 and contained approximately 1.4 mM nitrate and 0.9 uM uranium. Optimal growth has been observed from pH 7.0 to 8.0, under anaerobic conditions but slightl…
Geobacter uraniireducens (strain Rf4)	5,136,364	27	10	1	NEGATIVE	DELTAPROTEOBACTERIA	ANAEROBIC AND MICROAEROFILIC SEDIMENTS AND AQUIFERS	ANAEROBIC RESPIRATION (URANIUM AS e- ACCEPTOR)	CHEMOORGANOTROPH (ACETATE AND OTHER ORGANIC ACIDS)	Geobacter uraniireducens is a Gram-negative, microaerophilic rod that belongs to the delta subdivision of the Proteobacteria. Strain Rf4 was isolated from an in-situ uranium bioremediation study site in Rifle, Colorado. It has the ability to reduce uranium and iron using acetate and other organic acids as the electron donor, therefore promoting the reduction of uranium concentrations in contamina…
Geobacter bemidjiensis (strain Bem / ATCC BAA-1014 (9 CheRs, 2 con TPR)	4,615,150	35	9	2	NEGATIVE	DELTAPROTEOBACTERIA	ANAEROBIC AND MICROAEROFILIC SEDIMENTS AND AQUIFERS	ANAEROBIC RESPIRATION (Fe3+, FUMARATE, MALATE AS e- ACCEPTORS)	CHEMOORGANOTROPH (ACETATE AND OTHER ORGANIC ACIDS)	Geobacter bemidjiensis (strain Bem / ATCC BAA-1014 / DSM 16622) is an anaerobic bacterium isolated from a subsurface petroleum contaminated aquifer sediment collected in Bemidji, Minnesotta (USA), near a site where Fe(III) reduction is important in aromatic hydrocarbon degradation. G. bemidjiensis is capable of oxidizing acetate and coupling that to reduction of Fe(III) (iron(III) citrate, amorph…
Desulfatibacillum alkenivorans (strain AK-01)	6,517,073	21	8	1	NEGATIVE	DELTAPROTEOBACTERIA	MARINE SEDIMENTS	ANAEROBIC RESPIRATION (SO42- REDUCER)	CHEMOORGANOTROPH (ALKANES, ALKENES, ALKANOLS)	Desulfatibacillum alkenivorans AK-01, an alkene-degrading, sulfate-reducing bacterium was isolated from estuarine sediment in the Arthur Kill, a tidal strait, in New Jersey, USA. This heavily used marine channel provides access for ocean-going container ships to Port Newark and to industrial facilities along the channel itself, and thus is probably fairly polluted.
Geobacter sp. (strain FRC-32)	4,304,501	27	10	1	NEGATIVE	DELTAPROTEOBACTERIA	METAL CONTAMINATED SUBSURFACE SOIL	ANAEROBIC RESPIRATION (Fe (III) and Uranium (VI) AS e- ACCEPTOR)	CHEMOORGANOTROPH	Bacteria from this genus are of interest because of their novel electron transfer capabilities, impact on the natural environment, their application to the bioremediation of contaminated environments and harvesting electricity from waste organic matter. Some species, like Geobacter metallireducens, are capable of oxidizing organic compounds to carbon dioxide with iron oxides as the electron accep…
Geobacter sp. M21	4,745,806	36	10	3	NEGATIVE	DELTAPROTEOBACTERIA	METAL CONTAMINATED SUBSURFACE SOIL	ANAEROBIC RESPIRATION (Fe (III) and Uranium (VI) AS e- ACCEPTOR)		Geobacter sp. (strain M21) is an anaerobic, chemolithotrophic Gram-negative bacterium isolated from an in situ uranium bioremediation experiment in Rifle, Colorado, USA. Bacteria from this genus are of interest because of their novel electron transfer capabilities, impact on the natural environment, their application to the bioremediation of contaminated environments and harvesting electricity fr…
Desulfovibrio salexigens (strain ATCC 14822	4,289,847	46	6	2	NEGATIVE	DELTAPROTEOBACTERIA	ANAEROBIC MARINE HALOPHILIC	SULFATE REDUCER	CHEMOORGANOTROPH	Desulfovibrio are sulfate-reducing bacteria which reduce sulfate to sulfide found in soil, freshwater, saltwater and the intestinal tract of animals. These organisms typically grow anaerobically, although some can tolerate oxygen, and they utilize a wide variety of electron acceptors, including sulfate, sulfur, nitrate, and nitrite, as well as others. A number of toxic metals are reduced, includi…
Haliangium ochraceum (strain DSM 14365 / JCM 11303 / SMP-2)	9,446,314	4	10	2	NEGATIVE	DELTAPROTEOBACTERIA	AEROBIC MARINE OBLIGATED HALOPHILIC MYXOBACTERIA		CHEMOORGANOTROPH	Haliangium ochraceum (strain DSM 14365 / JCM 11303 / SMP-2) is an aerobic, obligate halophilic Gram-negative myxobacterium isolated from seaweed collected from a sandy beach in Kanagawa, Japan. Myxobacteria are unicellular bacteria that are characterized by complicated multicellular behaviors, which make them highly unusual. Myxobacterial cells move by gliding in swarms on solid surfaces, feed by…
Myxococcus xanthus (strain DK 1622)	9,139,763	21	9	4	NEGATIVE	DELTAPROTEOBACTERIA	AEROBIC TERRESTRIAL MYXOBACTERIA		CHEMOORGANOTROPH	Myxococcus xanthus is a Gram-negative rod-shaped bacterium. Under starvation conditions, it undergoes a developmental process in which roughly 100,000 individual cells aggregate to form a structure called the fruiting body. Inside this structure, rod-shaped cells differentiate into spherical, thick-walled spores. Biochemical changes, such as the synthesis of new proteins and alterations in the ce…
Stigmatella aurantiaca DW4/3-1	10,260,756	32	19	8	NEGATIVE	DELTAPROTEOBACTERIA	AEROBIC TERRESTRIAL MYXOBACTERIA		CHEMOORGANOTROPH	Stigmatella aurantica, commonly isolated from rotting wood and bark, is a member of a group of organisms called myxobacteria. These organisms have a complex development and differentiation life cycle. Single cells can be motile by "adventurous motility". When cell density increases, the organism switches to "social motility" where aggregates of cells can gather together into masses termed fruitin…
delta proteobacterium MLMS-1	6,058,910	21	10	3	NEGATIVE	DELTAPROTEOBACTERIA	HIPERSALINE LAKE	SULFIDE OXIDIZER, ARSENITE REDUCER, CO2 FIXATION	CHEMOAUTOTROPH	This chemoautotrophic strain was isolated from Mono Lake, California, which is rich in arsenic and has high pH and salt concentrations. This organism can oxidize sulfide to sulfate while reducing arsenate to arsenite and can also incorporate carbon while in the dark.
delta proteobacterium NaphS2	6,554,720	3	5	2	NEGATIVE	DELTAPROTEOBACTERIA	ANAEROBIC MARINE SEDIMENTS	SULFATE REDUCER, ANAEROBIC OXIDIZER OF NAPHTALENE	CHEMOAUTOTROPH	This is a sulphate-reducing bacterium from marine sediment that can grow by anaerobic oxidation of naphthalene.
Syntrophus aciditrophicus (strain SB)	3,179,300	5	2	1	NEGATIVE	DELTAPROTEOBACTERIA	ANAEROBIC SEDIMENTS	ORGANIC ACIDS FERMENTER, SYNTROPHIC METABOLISM WITH H2-CONSUMIMG METHANOGENS	ANAEROBIC CHEMOORGANOTROPH	The syntrophic benzoate degrader Syntrophus aciditrophicus (strain SB) is a new, strictly anaerobic, Gram-negative, nonmotile, non-sporeforming, rod-shaped bacterium that degrades benzoate and certain fatty acids (saturated and unsaturated) to acetate, carbon dioxide, hydrogen, and possibly formate in syntrophic association, or not, with hydrogen/formate-using methanogen microorganisms or a sulfa…
Mariprofundus ferrooxydans PV-1	2,867,090	1	1	1	NEGATIVE	ZETAPROTEOBACTERIA	AQUATIC, MARINE	Fe2+ oxidizer	CHEMOLITOTROPH	Mariprofundus ferrooxydans PV1, formerly Siderooxidans marinum PV1, was collected at Loihi Seamount, Hawaii, at a depth of 1100 meters, and was isolated by enrichment using Fe(II)O2 gradients.
Dethiosulfovibrio peptidovorans DSM 11002	2,576,360	16	2	1	NEGATIVE	SENERGYSTETES	AQUATIC, MARINE	OBLIGATE ANAEROBIC, THIOSULFATE REDUCER	CHEMOORGANOTROPH	This organism reduces thiosulfate producing H2S and contributes to metal corrosion in oil pipelines. This strain (DSM 11002; SEBR 4207) is the type strain for the species. Dethiosulfovibrio peptidovorans DSM 11002 was isolated from a corroding steel pipe from an offshore oil well near Congo. This organism is able to corrode mild steel rapidly (about 1 cm per year) in the presence of thiosulfate.
Deferribacter desulfuricans (strain DSM 14783 / JCM 11476 / NBRC 101012 / SSM1	2,234,389 + 308,544	14	6	2	NEGATIVE	DEFERRIBACTERES	DEEP SEA HYDROTHERMAL VENTS	NITRATE, SULFATE, ARSENATE REDUCER	ANAEROBIC CHEMOORGANOTROPH	Deferribacter desulfuricans (strain DSM 14783 / JCM 11476 / NBRC 101012 / SSM1) is a strictly anaerobic, thermophilic, sulphur-reducing Gram-negative bacterium isolated froma deep-sea hydrothermal vent chimney at the Suiyo Seamount in the Izu-Bonin Arc, Japan. D. desulfuricans grows heterotrophically using a variety of organic acids (formate, acetate, propionate, pyruvate, and lactate) with nitra…
bacterium Ellin514	7,400,000	2	2	1	NEGATIVE	CHLAMYDIAE/VERRUCOMICROBIA	MULTPLE, SOIL		CHEMOORGANOTROPH	This organism is a member of the phylum Verrucomicrobia. Bacteria of this phylum are specialized to the utilization of sugars. They are abundant and active in a large variety of aquatic and terrestrial ecosystems, as well as in the intestine of vertebrates. Ellin514 is a soil isolate from a rye grass and clover pasture in Victoria, Australia.
Chthoniobacter flavus Ellin428	7,848,700	2	3	2	NEGATIVE	CHLAMYDIAE/VERRUCOMICROBIA	SOIL		CHEMOORGANOTROPH	Chthoniobacter flavus has been isolated from soil and is a cultivated member of subdivision 2 of the Verrucomicrobia phylum. Verrucomicrobia have been detected in soils worldwide and may represent as much as 10% of the soil microbial community. Chthoniobacter flavus represents one of the very few cultivated isolates of this phylum.
Parachlamydia acanthamoebae str. Hall's coccus	2,971,260	7	1	1	NEGATIVE	CHLAMYDIAE/VERRUCOMICROBIA	AMOEBA ENDOSYMBIONT, ANIMAL PATHOGEN			This organism grows within Acanthamoeba spp., and uses these widespread ameobae as a replicative niche. They are the causal agents of severe upper respiratory infections in humans and animals. They are resistant to quinolones, antibiotics used to treat atypical pneuomonia. This strain is an emerging agent of pneumonia and was isolated from water of an humidifier during the investigation of an out…
Heliobacterium modesticaldum (strain ATCC 51547 / Ice1)	3,075,407	22	3	1	POSITIVE	FIRMICUTES	HOT SPRING VOLCANIC SOIL	PHOTOSYNTHETIC, HETEROTROPHIC, LIMITED CO2 FIXATION, ABLE TO FIX N2	ANOXYGENIC PHOTOHETEROTROPH	Heliobacteria are the only photosynthetic Firmicutes. They are unique in using bacteriochlorophyll g as their major antennae pigment and an oxidized form of chlorophyll a, 8(1)-hydroxy-Chla as the primary electron acceptor for a type I reaction center (RC, related to photosytem I of oxygenic organisms). Unlike other anoxygenic bacteria they do not have any bacteriochlorophyll-containing internal …
Nº total de CheR vs CheR-TPR
Nº CheR-TPR vs Nº Mcps/genoma
Phylogenetic distribution of CheR-TPR
Lifestyle and CheR-TPR
	Nº genomas secuenciados
Acidobacteria	5
Actinobacteria	130
Alphaproteobacteria	143
Aquificae	9
Bacteroidetes/Chlorobi	57
Betaproteobacteria	91
Chlamydiae/Verrucomicrobia	26
Chloroflexi	15
Cyanobacteria genomes	41
Deynococcus/Thermus	12
Deltaproteobacteria	41
Epsilonproteobacteria	51
Firmicutes	326
Fusobacteria	5
Gammaproteobacteria	464
Other Bacteria	42
Planctomycetes	4
Spyrochaetes	26
Thermotogae	11
	1499

## Sheet: Hoja2
											ANAEROBIC AND MICROAEROFILIC SEDIMENTS AND AQUIFERS	ANAEROBIC RESPIRATION (Fe3+, FUMARATE, MALATE AS e- ACCEPTORS)	CHEMOORGANOTROPH (ACETATE AND OTHER ORGANIC ACIDS)	Geobacter bemidjiensis (strain Bem / ATCC BAA-1014 / DSM 16622) is an anaerobic bacterium isolated from a subsurface petroleum contaminated aquifer sediment collected in Bemidji, Minnesotta (USA), near a site where Fe(III) reduction is important in aromatic hydrocarbon degradation. G. bemidjiensis is capable of oxidizing acetate and coupling that to reduction of Fe(III) (iron(III) citrate, amorph…
