# Supplementary material for: Genes Encoding Cher-TPR Fusion Proteins Are Predominantly Found in Gene Clusters Encoding Chemosensory Pathways with Alternative Cellular Functions
Source: PLoS One. 2012 Sep 20;7(9):e45810. doi: 10.1371/journal.pone.0045810 (PMC3447774; doi:10.1371/journal.pone.0045810)
Supplement: Table S2 — Analysis of the genetic environemnt of cheR-TPR genes. Shown is the architecture of the response regulator (RR) present in CheR-TPR containing clusters. (XLS) [file pone.0045810.s007.xls]

## Sheet: Hoja1
Table S2
BACTERIAL SPECIES	cheR-TPR genes/GENOME	cheR-TPR gene	cheR-TPR genes within a chemosensory gene cluster?	Architecture of the response regulator (RR) gene in cheR-TPR containing cluster	Domains fused to the REC domain of the response regulator
Chloroflexus aggregans (strain MD-66 / DSM 9485)	2	B8G3A2	YES	Single domain RR	_
		B8G4P4	NO	_	_
Chloroflexus aurantiacus (strain ATCC 29366 / DSM 635 / J-10-fl)	2	A9WBT1	YES	Single domain RR	_
		A9WGY5	YES	Single domain RR	_
Chloroflexus aurantiacus (strain ATCC 29364)	2	B9LEA3	YES	Single domain RR	_
		B9LL63	YES	Single domain RR	_
Roseiflexus castenholzii (strain DSM 13941 / HLO8)	2	A7NNV5	YES	Single domain RR	_
		A7NRP0	YES	Single domain RR	_
Roseiflexus sp. (strain RS-1)	2	A5UPC3	YES	Single domain RR	_
		A5URZ9	YES	Single domain RR	_
Nostoc punctiforme (strain ATCC 29133 / PCC 73102)	1	B2J4R2	YES	NO RR in cluster	_
Cyanothece sp. (strain PCC 8801)	2	B7JYH8	YES	Multiple domain RR	UNKNOWN - REC
		B7K4M9	YES	No RR in cluster	_
Cyanothece sp. (strain PCC 7822)	2	E0UAE6	YES	NO RR in cluster	_
		E0UB22	YES	No RR in cluster	_
Magnetococcus sp. (strain MC-1)	2	A0L7P7	YES	Multiple domain RR	REC - REC- GGDEF
		A0L8P6	YES	Multiple domain RR	REC - PAS/PAC - GGDEF - EAL
Magnetospirillum magneticum (strain AMB-1 / ATCC 700264)	3	Q2W002	NO		_
		Q2W2W8	YES	Multiple domain RR	HPT - HTPase-C - Rec
		Q2W5V8	YES	Multiple domain RR	REC - REC - GGDEF
Azospirillum sp. (strain B510)	1	D3NZL7	YES	Multiple domain RR	UNKNOWN - REC
Rhizobium loti	2	Q98BP3	NO
		Q98PC8	YES	Multiple domain RR	REC - GGDEF
Methylobacterium extorquens	1	A9W6M0	YES	Multiple domain RR	REC - HisKA_HATPase_C
Methylobacterium extorquens (strain DSM 5838 / DM4)	1	C7C9P3	YES	Multiple domain RR (2 paralogues)	REC - HisKA_HATPase_C
					REC - HisKa - HATPase-C - REC
Methylobacterium extorquens (strain ATCC 14718 / DSM 1338 / AM1)	1	C5AVV0	YES	Multiple domain RR (2 paralogues)	REC - HisKA_HATPase_C
					REC - HisKa - HATPase-C - REC
Methylobacterium radiotolerans (strain ATCC 27329)	1	B1LWP1	YES	Multiple domain RR	REC - HisKA_HATPase_C
Methylobacterium populi (strain ATCC BAA-705)	1	B1ZEP6	YES	Multiple domain RR	REC - HisKA_HATPase_C
Methylobacterium chloromethanicum (strain CM4 / NCIMB 13688)	1	B7KRG4	YES	Multiple domain RR	REC - HisKA_HATPase_C
Burkholderia ambifaria (strain MC40-6)	1	B1Z0W8	YES	Multiple domain RR	REC - HisKA_HATPase_C
Burkholderia ambifaria (strain ATCC BAA-244 / AMMD)	1	Q0B461	YES	Multiple domain RR	REC - HisKA_HATPase_C
Burkholderia cenocepacia (strain AU 1054)	1	Q1BLP9	YES	Multiple domain RR	REC - HisKA_HATPase_C
Burkholderia cenocepacia (strain MC0-3)	1	B1K4W3	YES	Multiple domain RR	REC - HisKA_HATPase_C
Burkholderia cenocepacia (strain HI2424)	1	A0AYP9	YES	Multiple domain RR	REC - HisKA_HATPase_C
Burkholderia mallei (strain SAVP1)	1	A1UYE3	YES	Multiple domain RR	REC - HisKA_HATPase_C
Burkholderia mallei (strain NCTC 10229)	1	A2S0C7	YES	Multiple domain RR	REC - HisKA_HATPase_C
Burkholderia mallei (strain NCTC 10247)	1	A3MB25	YES	Multiple domain RR	REC - HisKA_HATPase_C
Burkholderia multivorans (strain ATCC 17616 / 249)	1	A9AP36	YES	Multiple domain RR	REC - HisKA_HATPase_C
Burkholderia pseudomallei (strain 668)	1	A3NMV6	YES	Multiple domain RR	REC - HisKA_HATPase_C
Burkholderia pseudomallei (strain 1106a)	1	A3P8B0	YES	Multiple domain RR	REC - HisKA_HATPase_C
Burkholderia pseudomallei (strain 1710b)	1	Q3JJX9	YES	Multiple domain RR	REC - HisKA_HATPase_C
Burkholderia phymatum (strain DSM 17167 / STM815)	1	B2JNG9	YES	Multiple domain RR	REC - GGDEF
Burkholderia phytofirmans (strain DSM 17436 / PsJN)	1	B2T7T3	YES	Multiple domain RR	REC - GGDEF
Burkholderia thailandensis (strain E264 / ATCC 700388 / DSM 13276 / CIP 106301)	1	Q2T7Z6	YES	Multiple domain RR	REC - HisK - HATPase
Burkholderia vietnamiensis (strain G4 / LMG 22486)	1	A4JLK2	YES	Multiple domain RR	REC - HisK - HATPase
Ralstonia eutropha (strain JMP134)	1	Q46V25	YES	Multiple domain RR	REC - GGDEF
Ralstonia eutropha (strain ATCC 17699 / H16 / DSM 428 / Stanier 337)	1	Q0JZJ6	YES	Multiple domain RR	REC - GGDEF
Cupriavidus taiwanensis (strain R1 / LMG 19424) (Ralstonia taiwanensis (strain LMG 19424))	1	B3RBS6	YES	Multiple domain RR	REC - GGDEF
Ralstonia metallidurans (strain CH34 / ATCC 43123 / DSM 2839)	1	Q1LG87	YES	Multiple domain RR	REC - GGDEF
Herbaspirillum seropedicae (strain SmR1	1	D8J0F2	YES	Multiple domain RR	REC - GGDEF
Polaromonas sp. (strain JS666 / ATCC BAA-500)	1	Q12AR4	YES	Multiple domain RR	REC - PAS/PAC - HisK - HAPTase - rec - HPT
				Multiple domain RR	REC - EAL
Janthinobacterium sp. (strain Marseille)	1	A6STX7	YES	Multiple domain RR	REC - GGDEF
Bordetella avium (strain 197N)	1	Q2KV72	YES	Multiple domain RR	REC - GGDEF
Sideroxydans lithotrophicus (strain ES-1)	1	D5CN06	NO	_	_
Nitrosospira multiformis (strain ATCC 25196 / NCIMB 11849)	1	Q2YC83	YES	Multiple domain RR	REC - GAF - GAF - GGDEF - EAL
Pseudomonas aeruginosa (strain LESB58)	1	B7V0Y7	YES	Multiple domain RR	REC - GGDEF
Pseudomonas aeruginosa (strain UCBPP-PA14)	1	Q02RH8	YES	Multiple domain RR	REC - GGDEF
Pseudomonas aeruginosa (strain PA7)	1	A6V180	YES	Multiple domain RR	REC - GGDEF
Pseudomonas entomophila (strain L48)	1	Q1IDW8	YES	Multiple domain RR	REC - GGDEF
Pseudomonas putida (strain KT2440)	1	Q88MS8	YES	Multiple domain RR	REC - GGDEF
Pseudomonas putida (strain F1 / ATCC 700007)	1	A5W896	YES	Multiple domain RR	REC - GGDEF
Pseudomonas putida (strain GB-1)	1	B0KRK9	YES	Multiple domain RR	REC - GGDEF
Methylococcus capsulatus	1	Q60AM0	YES	Multiple domain RR	REC - Ser/Thr Phosphatase
Anaeromyxobacter sp. (strain Fw109-5)	4	A7H7I5	YES	Single domain RR	_
		A7H826	YES	Single domain RR	_
		A7HCQ0	YES	NO RR in cluster	_
		A7HCX6	YES	Multiple domain RR	REC - REC - REC - PAS - HisK - HATPase
Geobacter uraniireducens (strain Rf4)	1	A5G943	YES	Single domain RR	_
Geobacter bemidjiensis (strain Bem / ATCC BAA-1014 (9 CheRs, 2 con TPR)	2	B5ECK8	YES	Multiple domain RR	REC - HisK - HATPase
				Multiple domain RR	REC - PAS - HisK - HATPase
		B5EF82	YES	Single domain RR	_
Desulfatibacillum alkenivorans (strain AK-01)	1	B8FNR6	YES	Multiple domain RR	REC - HDc metal dependent Phosphohydrolase
Geobacter sp. (strain FRC-32)	1	B9LZW0	YES	Single domain RR	_
Geobacter sp. M21	3	C6DYF7	YES	Multiple domain RR	REC - HisK - HATPase
				Multiple domain RR	REC - PAS - HisK - HATPase
		C6DZA2	YES	Multiple domain RR	REC - PAS - PAC - Unknown
		C6E726	YES	Single domain RR	_
Desulfovibrio salexigens (strain ATCC 14822)	2	C6BU38	YES	Multiple domain RR	REC - Ser/Thr Phosphatase
				Multiple domain RR	REC - Transcriptional regulator
		C6C1V4	YES	Multiple domain RR	REC - PAS - HisK - HATPase - REC - HPT
Haliangium ochraceum (strain DSM 14365 / JCM 11303 / SMP-2)	2	D0LTR4	YES	Multiple domain RR	REC - HisK - HATPase
		D0LUD0	YES	Single domain RR	_
Myxococcus xanthus (strain DK 1622)	4	Q1CX10	YES	NO RR in cluster	_
		Q1D226	YES	NO RR in cluster	_
		Q1D4W0	YES	Multiple domain RR	REC - REC
		Q1D8X4	YES	Single domain RR	_
Stigmatella aurantiaca DW4/3-1	8	E3FRV5	YES	Multiple domain RR	REC - REC
		E3FYQ2	YES	Multiple domain RR	REC - REC
		E3FZL3	YES	NO RR in cluster	_
		Q08NE7	YES	Multiple domain RR	REC - AAA ATPase - HTH8 DNA binding motif
		Q08RI5	NO	_	_
		Q08UV4	YES	Multiple domain RR	REC - REC
		Q08UZ6	YES	Single domain RR	_
		Q08XU2	YES	Single domain RR	_
delta proteobacterium MLMS-1	3	Q1NKB1	YES	NO RR in cluster	_
		Q1NLW5	YES	Multiple domain RR	REC - PAS - HisKA - HATPase
		Q1NWT4	YES	Multiple domain RR	REC - REC - GGDEF
delta proteobacterium NaphS2	2	D8FBC0	NO
		D8FCI6	YES	Multiple domain RR	REC - CHD Mononucleotidyl cyclase
Syntrophus aciditrophicus (strain SB)	1	Q2LR61	YES	NO RR in cluster	_
Mariprofundus ferrooxydans PV-1	1	Q0F1Z8	NO	_	_
Dethiosulfovibrio peptidovorans DSM 11002	1	D2Z5P5	YES	Multiple domain RR	REC - PAS - GGDEF
Deferribacter desulfuricans (strain DSM 14783 / JCM 11476 / NBRC 101012 / SSM1	2	D3P9S2	YES	No RR in cluster	_
		D3PC59	YES	Multiple domain RR	REC - HisKA
Heliobacterium modesticaldum (strain ATCC 51547 / Ice1)	1	B0TG84	YES	Single domain RR	_
